# Supplementary material for: The role of courtship song in female mate choice in South American Cactophilic Drosophila
Source: PLoS One. 2017 May 3;12(5):e0176119. doi: 10.1371/journal.pone.0176119 (PMC5414974; doi:10.1371/journal.pone.0176119)
Supplement: S1 Appendix — (XLSX) [file pone.0176119.s005.xlsx]

## Sheet: D. antonietae
Isofemale line	Acoustic conditions	Mate acceptance	Mating latency time
Da1	Ct+	1	10
Da1	Ct+	1	7
Da1	Ct+	1	53
Da1	Ct+	1	19
Da1	Ct+	0	600
Da1	Ct+	0	600
Da1	Ct+	1	54
Da1	Ct+	1	39
Da1	Ct+	1	139
Da1	Ct+	0	600
Da1	Ct+	1	29
Da1	Ct+	0	600
Da1	Ct+	1	5
Da1	Ct+	1	8
Da1	Ct+	1	172
Da1	Ct+	1	143
Da1	Ct+	1	175
Da1	Ct+	1	33
Da1	Ct+	1	34
Da1	Ct+	1	322
Da1	Ct+	1	7
Da1	Ct+	1	37
Da1	Ct+	1	37
Da1	Ct+	1	9
Da1	Ct+	1	5
Da1	Ct+	1	5
Da1	Ct+	1	31
Da1	Ct+	1	56
Da1	Ct+	1	20
Da1	Ct+	1	126
Da1	CP	0	600
Da1	CP	1	11
Da1	CP	1	10
Da1	CP	1	19
Da1	CP	1	11
Da1	CP	1	8
Da1	CP	1	76
Da1	CP	1	14
Da1	CP	1	18
Da1	CP	1	9
Da1	CP	1	88
Da1	CP	1	7
Da1	CP	1	3
Da1	CP	1	5
Da1	CP	1	16
Da1	CP	1	7
Da1	CP	1	17
Da1	CP	1	16
Da1	CP	1	36
Da1	CP	1	69
Da1	CP	1	13
Da1	CP	1	7
Da1	CP	1	105
Da1	CP	1	11
Da1	CP	1	72
Da1	CP	1	17
Da1	CP	1	9
Da1	CP	1	23
Da1	CP	1	80
Da1	CP	1	36
Da1	HP	0	600
Da1	HP	0	600
Da1	HP	0	600
Da1	HP	0	600
Da1	HP	0	600
Da1	HP	1	46
Da1	HP	0	600
Da1	HP	1	119
Da1	HP	0	600
Da1	HP	0	600
Da1	HP	1	204
Da1	HP	0	600
Da1	HP	0	600
Da1	HP	0	600
Da1	HP	0	600
Da1	HP	0	600
Da1	HP	0	600
Da1	HP	0	600
Da1	HP	0	600
Da1	HP	0	600
Da1	HP	0	600
Da1	HP	0	600
Da1	HP	0	600
Da1	HP	0	600
Da1	HP	0	600
Da1	HP	0	600
Da1	HP	0	600
Da1	HP	0	600
Da1	HP	0	600
Da1	HP	0	600
Da1	NP	1	73
Da1	NP	1	52
Da1	NP	0	600
Da1	NP	1	340
Da1	NP	0	600
Da1	NP	0	600
Da1	NP	1	37
Da1	NP	0	600
Da1	NP	1	52
Da1	NP	0	600
Da1	NP	0	600
Da1	NP	0	600
Da1	NP	1	186
Da1	NP	1	110
Da1	NP	0	600
Da1	NP	1	169
Da1	NP	0	600
Da1	NP	0	600
Da1	NP	0	600
Da1	NP	0	600
Da1	NP	1	224
Da1	NP	1	384
Da1	NP	0	600
Da1	NP	1	38
Da1	NP	0	600
Da1	NP	0	600
Da1	NP	0	600
Da1	NP	0	600
Da1	NP	1	22
Da1	NP	0	600
Da2	Ct+	1	10
Da2	Ct+	1	41
Da2	Ct+	1	6
Da2	Ct+	1	17
Da2	Ct+	1	16
Da2	Ct+	1	27
Da2	Ct+	1	16
Da2	Ct+	1	15
Da2	Ct+	1	6
Da2	Ct+	1	7
Da2	Ct+	1	2
Da2	Ct+	1	8
Da2	Ct+	1	39
Da2	Ct+	1	13
Da2	Ct+	1	9
Da2	Ct+	1	7
Da2	Ct+	1	7
Da2	Ct+	1	9
Da2	Ct+	1	4
Da2	Ct+	1	25
Da2	Ct+	1	12
Da2	Ct+	1	9
Da2	Ct+	1	14
Da2	Ct+	1	14
Da2	Ct+	1	7
Da2	Ct+	1	18
Da2	Ct+	1	10
Da2	Ct+	1	7
Da2	Ct+	1	5
Da2	Ct+	1	10
Da2	CP	1	21
Da2	CP	1	29
Da2	CP	1	11
Da2	CP	1	10
Da2	CP	1	10
Da2	CP	1	59
Da2	CP	1	14
Da2	CP	1	9
Da2	CP	1	6
Da2	CP	1	32
Da2	CP	1	3
Da2	CP	1	6
Da2	CP	1	4
Da2	CP	1	5
Da2	CP	1	11
Da2	CP	1	13
Da2	CP	1	11
Da2	CP	1	27
Da2	CP	1	7
Da2	CP	1	4
Da2	CP	1	4
Da2	CP	1	13
Da2	CP	1	7
Da2	CP	1	6
Da2	CP	1	4
Da2	CP	1	9
Da2	CP	1	7
Da2	CP	1	17
Da2	CP	1	9
Da2	CP	1	5
Da2	HP	0	600
Da2	HP	0	600
Da2	HP	0	600
Da2	HP	0	600
Da2	HP	0	600
Da2	HP	0	600
Da2	HP	0	600
Da2	HP	0	600
Da2	HP	0	600
Da2	HP	0	600
Da2	HP	1	36
Da2	HP	0	600
Da2	HP	0	600
Da2	HP	1	5
Da2	HP	1	34
Da2	HP	0	600
Da2	HP	0	600
Da2	HP	0	600
Da2	HP	0	600
Da2	HP	0	600
Da2	HP	1	29
Da2	HP	0	600
Da2	HP	0	600
Da2	HP	0	600
Da2	HP	0	600
Da2	HP	0	600
Da2	HP	0	600
Da2	HP	0	600
Da2	HP	0	600
Da2	HP	0	600
Da2	NP	1	227
Da2	NP	0	600
Da2	NP	0	600
Da2	NP	0	600
Da2	NP	0	600
Da2	NP	0	600
Da2	NP	0	600
Da2	NP	0	600
Da2	NP	0	600
Da2	NP	0	600
Da2	NP	1	65
Da2	NP	1	305
Da2	NP	1	419
Da2	NP	0	600
Da2	NP	0	600
Da2	NP	0	600
Da2	NP	1	157
Da2	NP	0	600
Da2	NP	0	600
Da2	NP	0	600
Da2	NP	1	65
Da2	NP	1	81
Da2	NP	0	600
Da2	NP	0	600
Da2	NP	0	600
Da2	NP	0	600
Da2	NP	0	600
Da2	NP	0	600
Da2	NP	1	35
Da2	NP	0	600
Da3	Ct+	0	20
Da3	Ct+	1	11
Da3	Ct+	1	21
Da3	Ct+	1	31
Da3	Ct+	1	10
Da3	Ct+	1	65
Da3	Ct+	1	48
Da3	Ct+	1	31
Da3	Ct+	1	37
Da3	Ct+	1	31
Da3	Ct+	1	6
Da3	Ct+	1	13
Da3	Ct+	1	36
Da3	Ct+	1	33
Da3	Ct+	1	13
Da3	Ct+	1	6
Da3	Ct+	1	20
Da3	Ct+	1	4
Da3	Ct+	1	118
Da3	Ct+	1	11
Da3	Ct+	1	15
Da3	Ct+	1	10
Da3	Ct+	1	44
Da3	Ct+	1	8
Da3	Ct+	1	13
Da3	Ct+	1	16
Da3	Ct+	1	6
Da3	Ct+	1	7
Da3	Ct+	1	19
Da3	Ct+	1	18
Da3	CP	1	24
Da3	CP	1	11
Da3	CP	1	8
Da3	CP	1	20
Da3	CP	1	7
Da3	CP	1	13
Da3	CP	1	29
Da3	CP	1	24
Da3	CP	1	7
Da3	CP	1	15
Da3	CP	1	9
Da3	CP	1	10
Da3	CP	1	8
Da3	CP	1	4
Da3	CP	1	6
Da3	CP	1	18
Da3	CP	1	4
Da3	CP	1	6
Da3	CP	1	3
Da3	CP	1	35
Da3	CP	1	10
Da3	CP	1	21
Da3	CP	1	5
Da3	CP	1	21
Da3	CP	1	15
Da3	CP	1	5
Da3	CP	1	9
Da3	CP	1	15
Da3	CP	1	36
Da3	CP	1	8
Da3	HP	0	600
Da3	HP	0	600
Da3	HP	0	600
Da3	HP	0	600
Da3	HP	0	600
Da3	HP	0	600
Da3	HP	0	600
Da3	HP	0	600
Da3	HP	0	600
Da3	HP	0	600
Da3	HP	0	600
Da3	HP	0	600
Da3	HP	0	600
Da3	HP	0	600
Da3	HP	1	162
Da3	HP	0	600
Da3	HP	0	600
Da3	HP	0	600
Da3	HP	0	600
Da3	HP	0	600
Da3	HP	0	600
Da3	HP	0	600
Da3	HP	0	600
Da3	HP	0	600
Da3	HP	0	600
Da3	HP	0	600
Da3	HP	0	600
Da3	HP	0	600
Da3	HP	0	600
Da3	HP	0	600
Da3	NP	1	79
Da3	NP	1	96
Da3	NP	0	600
Da3	NP	0	600
Da3	NP	0	600
Da3	NP	0	600
Da3	NP	0	600
Da3	NP	0	600
Da3	NP	0	600
Da3	NP	0	600
Da3	NP	0	600
Da3	NP	0	600
Da3	NP	0	600
Da3	NP	0	600
Da3	NP	0	600
Da3	NP	1	316
Da3	NP	0	600
Da3	NP	0	600
Da3	NP	1	372
Da3	NP	0	600
Da3	NP	0	600
Da3	NP	0	600
Da3	NP	0	600
Da3	NP	0	600
Da3	NP	0	600
Da3	NP	0	600
Da3	NP	0	600
Da3	NP	0	600
Da3	NP	0	600
Da3	NP	0	600
Da4	Ct+	1	4
Da4	Ct+	1	5
Da4	Ct+	1	7
Da4	Ct+	1	3
Da4	Ct+	1	5
Da4	Ct+	1	14
Da4	Ct+	1	4
Da4	Ct+	1	6
Da4	Ct+	0	600
Da4	Ct+	1	13
Da4	Ct+	1	9
Da4	Ct+	1	12
Da4	Ct+	1	6
Da4	Ct+	1	15
Da4	Ct+	1	5
Da4	Ct+	1	47
Da4	Ct+	1	9
Da4	Ct+	1	122
Da4	Ct+	1	10
Da4	Ct+	1	7
Da4	Ct+	1	5
Da4	Ct+	1	9
Da4	Ct+	1	7
Da4	Ct+	1	12
Da4	Ct+	1	11
Da4	Ct+	1	10
Da4	Ct+	1	16
Da4	Ct+	1	5
Da4	Ct+	1	23
Da4	Ct+	1	71
Da4	CP	0	600
Da4	CP	1	11
Da4	CP	1	3
Da4	CP	1	14
Da4	CP	1	7
Da4	CP	1	11
Da4	CP	1	12
Da4	CP	1	21
Da4	CP	1	5
Da4	CP	1	11
Da4	CP	1	11
Da4	CP	1	8
Da4	CP	1	7
Da4	CP	1	7
Da4	CP	1	17
Da4	CP	1	6
Da4	CP	1	11
Da4	CP	1	5
Da4	CP	1	8
Da4	CP	1	19
Da4	CP	1	5
Da4	CP	1	2
Da4	CP	1	27
Da4	CP	1	4
Da4	CP	1	10
Da4	CP	1	6
Da4	CP	1	8
Da4	CP	1	4
Da4	CP	1	6
Da4	CP	1	17
Da4	HP	0	600
Da4	HP	0	600
Da4	HP	0	600
Da4	HP	0	600
Da4	HP	0	600
Da4	HP	0	600
Da4	HP	0	600
Da4	HP	1	36
Da4	HP	0	600
Da4	HP	0	600
Da4	HP	1	118
Da4	HP	0	600
Da4	HP	0	600
Da4	HP	0	600
Da4	HP	0	600
Da4	HP	0	600
Da4	HP	1	65
Da4	HP	0	600
Da4	HP	1	168
Da4	HP	0	600
Da4	HP	1	8
Da4	HP	1	39
Da4	HP	0	600
Da4	HP	1	9
Da4	HP	1	10
Da4	HP	0	600
Da4	HP	0	600
Da4	HP	0	600
Da4	HP	1	115
Da4	HP	0	600
Da4	NP	0	600
Da4	NP	0	600
Da4	NP	0	600
Da4	NP	0	600
Da4	NP	0	600
Da4	NP	0	600
Da4	NP	0	600
Da4	NP	1	353
Da4	NP	0	600
Da4	NP	0	600
Da4	NP	0	600
Da4	NP	0	600
Da4	NP	0	600
Da4	NP	0	600
Da4	NP	0	600
Da4	NP	0	600
Da4	NP	0	600
Da4	NP	0	600
Da4	NP	1	9
Da4	NP	1	5
Da4	NP	1	63
Da4	NP	1	15
Da4	NP	0	600
Da4	NP	0	600
Da4	NP	0	600
Da4	NP	1	22
Da4	NP	0	600
Da4	NP	0	600
Da4	NP	0	600
Da4	NP	1	10

## Sheet: D. borborema
Isofemale line	Acoustic conditions	Mate acceptance	Mating latency time
Dbor1	Ct+	1	16
Dbor1	Ct+	1	8
Dbor1	Ct+	1	63
Dbor1	Ct+	1	8
Dbor1	Ct+	1	8
Dbor1	Ct+	1	16
Dbor1	Ct+	1	7
Dbor1	Ct+	1	7
Dbor1	Ct+	1	14
Dbor1	Ct+	0	600
Dbor1	Ct+	1	14
Dbor1	Ct+	1	20
Dbor1	Ct+	1	8
Dbor1	Ct+	1	6
Dbor1	Ct+	1	10
Dbor1	Ct+	1	32
Dbor1	Ct+	1	8
Dbor1	Ct+	1	5
Dbor1	Ct+	1	13
Dbor1	Ct+	1	17
Dbor1	Ct+	1	17
Dbor1	Ct+	1	37
Dbor1	Ct+	1	87
Dbor1	Ct+	1	37
Dbor1	Ct+	1	4
Dbor1	Ct+	1	17
Dbor1	Ct+	1	47
Dbor1	Ct+	1	6
Dbor1	Ct+	1	9
Dbor1	Ct+	1	10
Dbor1	CP	1	56
Dbor1	CP	1	97
Dbor1	CP	1	10
Dbor1	CP	1	4
Dbor1	CP	1	7
Dbor1	CP	1	3
Dbor1	CP	1	16
Dbor1	CP	1	5
Dbor1	CP	1	6
Dbor1	CP	0	600
Dbor1	CP	1	34
Dbor1	CP	1	11
Dbor1	CP	1	15
Dbor1	CP	1	81
Dbor1	CP	1	21
Dbor1	CP	1	4
Dbor1	CP	1	20
Dbor1	CP	1	3
Dbor1	CP	1	26
Dbor1	CP	1	9
Dbor1	CP	1	8
Dbor1	CP	1	9
Dbor1	CP	1	10
Dbor1	CP	1	16
Dbor1	CP	1	12
Dbor1	CP	1	21
Dbor1	CP	1	10
Dbor1	CP	1	22
Dbor1	CP	1	8
Dbor1	CP	1*	9
Dbor1	HP	0	600
Dbor1	HP	0	600
Dbor1	HP	0	600
Dbor1	HP	0	600
Dbor1	HP	0	600
Dbor1	HP	0	600
Dbor1	HP	0	600
Dbor1	HP	0	600
Dbor1	HP	0	600
Dbor1	HP	0	600
Dbor1	HP	0	600
Dbor1	HP	0	600
Dbor1	HP	0	600
Dbor1	HP	0	600
Dbor1	HP	0	600
Dbor1	HP	0	600
Dbor1	HP	0	600
Dbor1	HP	0	600
Dbor1	HP	0	600
Dbor1	HP	0	600
Dbor1	HP	0	600
Dbor1	HP	0	600
Dbor1	HP	0	600
Dbor1	HP	0	600
Dbor1	HP	0	600
Dbor1	HP	0	600
Dbor1	HP	0	600
Dbor1	HP	0	600
Dbor1	HP	0	600
Dbor1	HP	0*	600
Dbor1	NP	1	51
Dbor1	NP	0	600
Dbor1	NP	0	600
Dbor1	NP	0	600
Dbor1	NP	0	600
Dbor1	NP	0	600
Dbor1	NP	0	600
Dbor1	NP	0	600
Dbor1	NP	0	600
Dbor1	NP	0	600
Dbor1	NP	0	600
Dbor1	NP	0	600
Dbor1	NP	0	600
Dbor1	NP	0	600
Dbor1	NP	0	600
Dbor1	NP	0	600
Dbor1	NP	0	600
Dbor1	NP	0	600
Dbor1	NP	0	600
Dbor1	NP	0	600
Dbor1	NP	0	600
Dbor1	NP	0	600
Dbor1	NP	0	600
Dbor1	NP	0	600
Dbor1	NP	0	600
Dbor1	NP	0	600
Dbor1	NP	0	600
Dbor1	NP	0	600
Dbor1	NP	0	600
Dbor1	NP	0*	600
* The status of these pairs were changed for statistical analysis to avoid Tukey contrasts failure. See Methods Section for details.

## Sheet: D. buzzatii
Isofemale line	Acoustic conditions	Mate acceptance	Mating latency time
Db1	Ct+	1	114
Db1	Ct+	1	70
Db1	Ct+	1	3
Db1	Ct+	1	2
Db1	Ct+	1	11
Db1	Ct+	1	20
Db1	Ct+	1	24
Db1	Ct+	1	14
Db1	Ct+	1	18
Db1	Ct+	1	6
Db1	Ct+	1	3
Db1	Ct+	1	111
Db1	Ct+	1	4
Db1	Ct+	1	8
Db1	Ct+	1	8
Db1	Ct+	1	26
Db1	Ct+	1	7
Db1	Ct+	1	21
Db1	Ct+	1	30
Db1	Ct+	1	14
Db1	Ct+	1	3
Db1	Ct+	1	4
Db1	Ct+	1	24
Db1	Ct+	1	5
Db1	Ct+	1	4
Db1	Ct+	1	121
Db1	Ct+	1	115
Db1	Ct+	1	78
Db1	Ct+	1	17
Db1	Ct+	1*	39
Db1	CP	1	80
Db1	CP	1	143
Db1	CP	1	77
Db1	CP	1	16
Db1	CP	1	28
Db1	CP	1	3
Db1	CP	1	13
Db1	CP	1	20
Db1	CP	1	2
Db1	CP	1	5
Db1	CP	1	5
Db1	CP	1	75
Db1	CP	1	60
Db1	CP	1	7
Db1	CP	1	8
Db1	CP	1	8
Db1	CP	1	4
Db1	CP	1	6
Db1	CP	1	71
Db1	CP	1	21
Db1	CP	1	5
Db1	CP	1	7
Db1	CP	1	73
Db1	CP	1	78
Db1	CP	1	32
Db1	CP	1	25
Db1	CP	1	1
Db1	CP	1	26
Db1	CP	1	19
Db1	CP	1*	17
Db1	HP	0	600
Db1	HP	0	600
Db1	HP	0	600
Db1	HP	0	600
Db1	HP	0	600
Db1	HP	0	600
Db1	HP	0	600
Db1	HP	0	600
Db1	HP	0	600
Db1	HP	0	600
Db1	HP	0	600
Db1	HP	0	600
Db1	HP	0	600
Db1	HP	0	600
Db1	HP	0	600
Db1	HP	0	600
Db1	HP	0	600
Db1	HP	0	600
Db1	HP	0	600
Db1	HP	0	600
Db1	HP	0	600
Db1	HP	0	600
Db1	HP	0	600
Db1	HP	0	600
Db1	HP	0	600
Db1	HP	0	600
Db1	HP	0	600
Db1	HP	0	600
Db1	HP	0	600
Db1	HP	0*	600
Db1	NP	1	240
Db1	NP	1	480
Db1	NP	0	600
Db1	NP	0	600
Db1	NP	0	600
Db1	NP	0	600
Db1	NP	0	600
Db1	NP	0	600
Db1	NP	0	600
Db1	NP	0	600
Db1	NP	0	600
Db1	NP	0	600
Db1	NP	0	600
Db1	NP	0	600
Db1	NP	0	600
Db1	NP	0	600
Db1	NP	0	600
Db1	NP	0	600
Db1	NP	0	600
Db1	NP	0	600
Db1	NP	1	180
Db1	NP	1	420
Db1	NP	0	600
Db1	NP	0	600
Db1	NP	0	600
Db1	NP	0	600
Db1	NP	0	600
Db1	NP	0	600
Db1	NP	0	600
Db1	NP	0	600
Db2	Ct+	1	10
Db2	Ct+	1	10
Db2	Ct+	1	102
Db2	Ct+	1	107
Db2	Ct+	1	283
Db2	Ct+	1	10
Db2	Ct+	1	17
Db2	Ct+	1	17
Db2	Ct+	1	29
Db2	Ct+	1	20
Db2	Ct+	1	84
Db2	Ct+	1	10
Db2	Ct+	1	12
Db2	Ct+	1	7
Db2	Ct+	1	16
Db2	Ct+	1	7
Db2	Ct+	1	2
Db2	Ct+	1	5
Db2	Ct+	1	90
Db2	Ct+	1	5
Db2	Ct+	1	3
Db2	Ct+	1	5
Db2	Ct+	1	4
Db2	Ct+	1	26
Db2	Ct+	1	3
Db2	Ct+	1	49
Db2	Ct+	1	47
Db2	Ct+	1	47
Db2	Ct+	1	24
Db2	Ct+	1*	5
Db2	CP	1	5
Db2	CP	1	19
Db2	CP	1	59
Db2	CP	1	7
Db2	CP	1	54
Db2	CP	1	14
Db2	CP	1	28
Db2	CP	1	106
Db2	CP	1	4
Db2	CP	1	16
Db2	CP	1	34
Db2	CP	1	14
Db2	CP	1	21
Db2	CP	1	15
Db2	CP	1	35
Db2	CP	1	58
Db2	CP	1	9
Db2	CP	1	57
Db2	CP	1	7
Db2	CP	1	3
Db2	CP	1	5
Db2	CP	1	8
Db2	CP	1	9
Db2	CP	1	25
Db2	CP	1	14
Db2	CP	1	10
Db2	CP	1	6
Db2	CP	1	8
Db2	CP	1	31
Db2	CP	1*	13
Db2	HP	0	600
Db2	HP	0	600
Db2	HP	0	600
Db2	HP	0	600
Db2	HP	0	600
Db2	HP	0	600
Db2	HP	0	600
Db2	HP	0	600
Db2	HP	0	600
Db2	HP	0	600
Db2	HP	1	421
Db2	HP	0	600
Db2	HP	0	600
Db2	HP	0	600
Db2	HP	0	600
Db2	HP	0	600
Db2	HP	0	600
Db2	HP	0	600
Db2	HP	0	600
Db2	HP	0	600
Db2	HP	0	600
Db2	HP	0	600
Db2	HP	0	600
Db2	HP	0	600
Db2	HP	0	600
Db2	HP	0	600
Db2	HP	0	600
Db2	HP	0	600
Db2	HP	0	600
Db2	HP	0*	600
Db2	NP	0	600
Db2	NP	0	600
Db2	NP	0	600
Db2	NP	0	600
Db2	NP	0	600
Db2	NP	0	600
Db2	NP	0	600
Db2	NP	0	600
Db2	NP	0	600
Db2	NP	0	600
Db2	NP	0*	600
Db2	NP	0	600
Db2	NP	0	600
Db2	NP	0	600
Db2	NP	0	600
Db2	NP	0	600
Db2	NP	0	600
Db2	NP	0	600
Db2	NP	0	600
Db2	NP	0	600
Db2	NP	1	420
Db2	NP	1	180
Db2	NP	0	600
Db2	NP	0	600
Db2	NP	0	600
Db2	NP	0	600
Db2	NP	0	600
Db2	NP	0	600
Db2	NP	0	600
Db2	NP	0	600
Db3	Ct+	1	5
Db3	Ct+	1	7
Db3	Ct+	1	89
Db3	Ct+	1	19
Db3	Ct+	0	600
Db3	Ct+	1	6
Db3	Ct+	1	21
Db3	Ct+	1	2
Db3	Ct+	1	15
Db3	Ct+	1	77
Db3	Ct+	1	16
Db3	Ct+	1	7
Db3	Ct+	1	34
Db3	Ct+	1	73
Db3	Ct+	1	4
Db3	Ct+	1	154
Db3	Ct+	1	46
Db3	Ct+	1	30
Db3	Ct+	1	7
Db3	Ct+	1	34
Db3	Ct+	1	7
Db3	Ct+	1	15
Db3	Ct+	1	38
Db3	Ct+	0	600
Db3	Ct+	1	60
Db3	Ct+	1	27
Db3	Ct+	1	2
Db3	Ct+	1	3
Db3	Ct+	1	33
Db3	Ct+	1	8
Db3	CP	1	28
Db3	CP	1	67
Db3	CP	1	65
Db3	CP	1	15
Db3	CP	1	186
Db3	CP	1	27
Db3	CP	1	30
Db3	CP	1	55
Db3	CP	1	27
Db3	CP	1	17
Db3	CP	1	8
Db3	CP	1	148
Db3	CP	1	9
Db3	CP	1	3
Db3	CP	1	18
Db3	CP	1	8
Db3	CP	1	4
Db3	CP	1	10
Db3	CP	1	16
Db3	CP	1	23
Db3	CP	1	6
Db3	CP	1	72
Db3	CP	1	8
Db3	CP	1	13
Db3	CP	1	34
Db3	CP	1	2
Db3	CP	1	7
Db3	CP	0	600
Db3	CP	1	2
Db3	CP	1	87
Db3	HP	0	600
Db3	HP	0	600
Db3	HP	0	600
Db3	HP	0	600
Db3	HP	0	600
Db3	HP	0	600
Db3	HP	0	600
Db3	HP	0	600
Db3	HP	0	600
Db3	HP	0	600
Db3	HP	0	600
Db3	HP	0	600
Db3	HP	0	600
Db3	HP	0	600
Db3	HP	0	600
Db3	HP	0	600
Db3	HP	0	600
Db3	HP	0	600
Db3	HP	0	600
Db3	HP	0	600
Db3	HP	0	600
Db3	HP	0	600
Db3	HP	0	600
Db3	HP	0	600
Db3	HP	0	600
Db3	HP	0	600
Db3	HP	0	600
Db3	HP	0	600
Db3	HP	0	600
Db3	HP	0*	600
Db3	NP	0	600
Db3	NP	0	600
Db3	NP	0	600
Db3	NP	0	600
Db3	NP	0	600
Db3	NP	0	600
Db3	NP	0	600
Db3	NP	0	600
Db3	NP	0	600
Db3	NP	0	600
Db3	NP	0	600
Db3	NP	0	600
Db3	NP	0	600
Db3	NP	0	600
Db3	NP	0	600
Db3	NP	0	600
Db3	NP	0	600
Db3	NP	0	600
Db3	NP	0	600
Db3	NP	0	600
Db3	NP	0	600
Db3	NP	0	600
Db3	NP	0	600
Db3	NP	0	600
Db3	NP	0	600
Db3	NP	0	600
Db3	NP	0	600
Db3	NP	0	600
Db3	NP	0	600
Db3	NP	0*	600
Db4	Ct+	1	9
Db4	Ct+	1	5
Db4	Ct+	1	33
Db4	Ct+	1	24
Db4	Ct+	1	25
Db4	Ct+	1	11
Db4	Ct+	1	3
Db4	Ct+	1	22
Db4	Ct+	1	44
Db4	Ct+	1	2
Db4	Ct+	1	50
Db4	Ct+	1	79
Db4	Ct+	1	19
Db4	Ct+	1	116
Db4	Ct+	1	10
Db4	Ct+	1	4
Db4	Ct+	1	87
Db4	Ct+	1	13
Db4	Ct+	1	16
Db4	Ct+	1	2
Db4	Ct+	1	150
Db4	Ct+	1	125
Db4	Ct+	1	4
Db4	Ct+	1	16
Db4	Ct+	1	12
Db4	Ct+	1	21
Db4	Ct+	1	5
Db4	Ct+	1	3
Db4	Ct+	1	28
Db4	Ct+	1*	24
Db4	CP	1	8
Db4	CP	1	34
Db4	CP	1	15
Db4	CP	1	23
Db4	CP	1	20
Db4	CP	1	2
Db4	CP	1	5
Db4	CP	1	19
Db4	CP	1	26
Db4	CP	1	17
Db4	CP	1	83
Db4	CP	1	72
Db4	CP	1	46
Db4	CP	1	19
Db4	CP	1	49
Db4	CP	1	23
Db4	CP	1	72
Db4	CP	1	4
Db4	CP	1	44
Db4	CP	1	6
Db4	CP	1	25
Db4	CP	1	168
Db4	CP	1	14
Db4	CP	1	72
Db4	CP	1	37
Db4	CP	1	16
Db4	CP	1	5
Db4	CP	1	23
Db4	CP	1	101
Db4	CP	1*	43
Db4	HP	0	600
Db4	HP	0	600
Db4	HP	0	600
Db4	HP	0	600
Db4	HP	0	600
Db4	HP	0	600
Db4	HP	0	600
Db4	HP	0	600
Db4	HP	0	600
Db4	HP	0	600
Db4	HP	0	600
Db4	HP	0	600
Db4	HP	0	600
Db4	HP	0	600
Db4	HP	0	600
Db4	HP	0	600
Db4	HP	0	600
Db4	HP	0	600
Db4	HP	0	600
Db4	HP	0	600
Db4	HP	0	600
Db4	HP	0	600
Db4	HP	0	600
Db4	HP	0	600
Db4	HP	0	600
Db4	HP	0	600
Db4	HP	0	600
Db4	HP	0	600
Db4	HP	0	600
Db4	HP	0*	600
Db4	NP	0	600
Db4	NP	0	600
Db4	NP	0	600
Db4	NP	0	600
Db4	NP	0	600
Db4	NP	0	600
Db4	NP	0	600
Db4	NP	0	600
Db4	NP	0	600
Db4	NP	0	600
Db4	NP	0	600
Db4	NP	0	600
Db4	NP	0	600
Db4	NP	0	600
Db4	NP	0	600
Db4	NP	0	600
Db4	NP	0	600
Db4	NP	0	600
Db4	NP	0	600
Db4	NP	0	600
Db4	NP	0	600
Db4	NP	0	600
Db4	NP	0	600
Db4	NP	0	600
Db4	NP	0	600
Db4	NP	0	600
Db4	NP	0	600
Db4	NP	0	600
Db4	NP	0	600
Db4	NP	0*	600
* The status of these pairs were changed for statistical analysis to avoid Tukey contrasts failure. See Methods Section for details.

## Sheet: D. koepferae
Isofemale line	Acoustic conditions	Mate acceptance	Mating latency time
Dk1	Ct+	1	64
Dk1	Ct+	1	60
Dk1	Ct+	1	150
Dk1	Ct+	1	8
Dk1	Ct+	1	27
Dk1	Ct+	1	4
Dk1	Ct+	1	2
Dk1	Ct+	1	2
Dk1	Ct+	1	74
Dk1	Ct+	1	169
Dk1	Ct+	1	201
Dk1	Ct+	1	131
Dk1	Ct+	1	15
Dk1	Ct+	1	16
Dk1	Ct+	1	18
Dk1	Ct+	1	4
Dk1	Ct+	1	6
Dk1	Ct+	1	11
Dk1	Ct+	1	20
Dk1	Ct+	1	24
Dk1	Ct+	1	4
Dk1	Ct+	1	22
Dk1	Ct+	1	2
Dk1	Ct+	0	600
Dk1	Ct+	1	9
Dk1	Ct+	1	17
Dk1	Ct+	1	10
Dk1	Ct+	1	180
Dk1	Ct+	1	24
Dk1	Ct+	1	35
Dk1	CP	1	118
Dk1	CP	1	32
Dk1	CP	1	44
Dk1	CP	1	11
Dk1	CP	1	65
Dk1	CP	1	21
Dk1	CP	1	14
Dk1	CP	1	38
Dk1	CP	1	12
Dk1	CP	1	12
Dk1	CP	1	4
Dk1	CP	0	600
Dk1	CP	1	21
Dk1	CP	1	23
Dk1	CP	1	85
Dk1	CP	1	7
Dk1	CP	1	6
Dk1	CP	1	2
Dk1	CP	1	37
Dk1	CP	1	56
Dk1	CP	1	92
Dk1	CP	1	90
Dk1	CP	1	4
Dk1	CP	1	11
Dk1	CP	1	16
Dk1	CP	1	3
Dk1	CP	1	49
Dk1	CP	1	2
Dk1	CP	1	342
Dk1	CP	1	81
Dk1	HP	1	20
Dk1	HP	0	600
Dk1	HP	1	27
Dk1	HP	1	9
Dk1	HP	1	4
Dk1	HP	0	600
Dk1	HP	1	53
Dk1	HP	1	16
Dk1	HP	1	7
Dk1	HP	1	52
Dk1	HP	0	600
Dk1	HP	0	600
Dk1	HP	1	59
Dk1	HP	0	600
Dk1	HP	1	6
Dk1	HP	1	5
Dk1	HP	1	10
Dk1	HP	1	154
Dk1	HP	1	3
Dk1	HP	0	600
Dk1	HP	1	88
Dk1	HP	0	600
Dk1	HP	0	600
Dk1	HP	0	600
Dk1	HP	1	18
Dk1	HP	1	28
Dk1	HP	1	17
Dk1	HP	1	4
Dk1	HP	1	95
Dk1	HP	1	130
Dk1	NP	1	25
Dk1	NP	1	61
Dk1	NP	0	600
Dk1	NP	0	600
Dk1	NP	1	57
Dk1	NP	1	138
Dk1	NP	1	63
Dk1	NP	1	251
Dk1	NP	1	58
Dk1	NP	0	600
Dk1	NP	1	40
Dk1	NP	1	416
Dk1	NP	1	56
Dk1	NP	1	8
Dk1	NP	1	5
Dk1	NP	1	119
Dk1	NP	1	2
Dk1	NP	1	21
Dk1	NP	1	49
Dk1	NP	1	22
Dk1	NP	1	332
Dk1	NP	0	600
Dk1	NP	1	55
Dk1	NP	1	50
Dk1	NP	1	206
Dk1	NP	0	600
Dk1	NP	0	600
Dk1	NP	0	600
Dk1	NP	1	84
Dk1	NP	1	84
Dk2	Ct+	1	19
Dk2	Ct+	1	4
Dk2	Ct+	1	5
Dk2	Ct+	1	11
Dk2	Ct+	1	9
Dk2	Ct+	1	5
Dk2	Ct+	1	5
Dk2	Ct+	0	600
Dk2	Ct+	1	89
Dk2	Ct+	1	4
Dk2	Ct+	1	2
Dk2	Ct+	1	1
Dk2	Ct+	1	1
Dk2	Ct+	1	8
Dk2	Ct+	1	2
Dk2	Ct+	1	1
Dk2	Ct+	1	1
Dk2	Ct+	1	2
Dk2	Ct+	1	8
Dk2	Ct+	1	9
Dk2	Ct+	1	2
Dk2	Ct+	1	2
Dk2	Ct+	1	2
Dk2	Ct+	1	2
Dk2	Ct+	1	3
Dk2	Ct+	1	4
Dk2	Ct+	1	30
Dk2	Ct+	1	5
Dk2	Ct+	1	15
Dk2	Ct+	1	4
Dk2	CP	1	6
Dk2	CP	1	3
Dk2	CP	1	3
Dk2	CP	1	5
Dk2	CP	1	2
Dk2	CP	1	5
Dk2	CP	1	165
Dk2	CP	0	600
Dk2	CP	1	5
Dk2	CP	1	10
Dk2	CP	1	2
Dk2	CP	1	21
Dk2	CP	1	2
Dk2	CP	1	2
Dk2	CP	1	3
Dk2	CP	1	2
Dk2	CP	1	2
Dk2	CP	1	3
Dk2	CP	1	23
Dk2	CP	1	4
Dk2	CP	1	1
Dk2	CP	1	11
Dk2	CP	1	28
Dk2	CP	1	18
Dk2	CP	1	6
Dk2	CP	1	6
Dk2	CP	1	3
Dk2	CP	1	38
Dk2	CP	1	1
Dk2	CP	1	15
Dk2	HP	0	600
Dk2	HP	1	27
Dk2	HP	1	115
Dk2	HP	0	600
Dk2	HP	0	600
Dk2	HP	1	145
Dk2	HP	0	600
Dk2	HP	0	600
Dk2	HP	1	235
Dk2	HP	1	41
Dk2	HP	0	600
Dk2	HP	1	120
Dk2	HP	0	600
Dk2	HP	1	39
Dk2	HP	1	36
Dk2	HP	0	600
Dk2	HP	0	600
Dk2	HP	1	73
Dk2	HP	0	600
Dk2	HP	1	24
Dk2	HP	1	219
Dk2	HP	1	25
Dk2	HP	1	7
Dk2	HP	0	600
Dk2	HP	0	600
Dk2	HP	1	463
Dk2	HP	0	600
Dk2	HP	1	92
Dk2	HP	1	81
Dk2	HP	0	600
Dk2	NP	1	44
Dk2	NP	1	46
Dk2	NP	0	600
Dk2	NP	0	600
Dk2	NP	1	21
Dk2	NP	1	33
Dk2	NP	1	11
Dk2	NP	1	70
Dk2	NP	1	20
Dk2	NP	1	6
Dk2	NP	1	1
Dk2	NP	1	94
Dk2	NP	1	16
Dk2	NP	1	3
Dk2	NP	1	86
Dk2	NP	0	600
Dk2	NP	1	15
Dk2	NP	0	600
Dk2	NP	1	182
Dk2	NP	1	319
Dk2	NP	1	57
Dk2	NP	1	35
Dk2	NP	1	165
Dk2	NP	1	27
Dk2	NP	1	5
Dk2	NP	1	332
Dk2	NP	1	502
Dk2	NP	1	152
Dk2	NP	1	17
Dk2	NP	1	12
Dk3	Ct+	1	2
Dk3	Ct+	0	600
Dk3	Ct+	1	7
Dk3	Ct+	1	140
Dk3	Ct+	1	2
Dk3	Ct+	1	2
Dk3	Ct+	1	30
Dk3	Ct+	1	5
Dk3	Ct+	1	6
Dk3	Ct+	1	6
Dk3	Ct+	1	2
Dk3	Ct+	0	600
Dk3	Ct+	1	3
Dk3	Ct+	1	2
Dk3	Ct+	1	2
Dk3	Ct+	1	2
Dk3	Ct+	1	6
Dk3	Ct+	1	15
Dk3	Ct+	1	2
Dk3	Ct+	1	2
Dk3	Ct+	1	3
Dk3	Ct+	1	6
Dk3	Ct+	1	10
Dk3	Ct+	1	6
Dk3	Ct+	1	5
Dk3	Ct+	1	3
Dk3	Ct+	1	1
Dk3	Ct+	1	2
Dk3	Ct+	1	11
Dk3	Ct+	1	5
Dk3	CP	1	11
Dk3	CP	1	3
Dk3	CP	1	3
Dk3	CP	1	9
Dk3	CP	1	7
Dk3	CP	1	21
Dk3	CP	1	11
Dk3	CP	1	13
Dk3	CP	1	71
Dk3	CP	1	3
Dk3	CP	1	3
Dk3	CP	1	11
Dk3	CP	1	1
Dk3	CP	1	3
Dk3	CP	1	3
Dk3	CP	1	3
Dk3	CP	1	4
Dk3	CP	1	7
Dk3	CP	1	5
Dk3	CP	1	2
Dk3	CP	1	4
Dk3	CP	1	9
Dk3	CP	1	2
Dk3	CP	1	6
Dk3	CP	1	70
Dk3	CP	1	5
Dk3	CP	1	3
Dk3	CP	1	41
Dk3	CP	1	2
Dk3	CP	0	600
Dk3	HP	0	600
Dk3	HP	1	18
Dk3	HP	1	3
Dk3	HP	0	600
Dk3	HP	1	263
Dk3	HP	1	9
Dk3	HP	0	600
Dk3	HP	1	15
Dk3	HP	1	12
Dk3	HP	0	600
Dk3	HP	0	600
Dk3	HP	0	600
Dk3	HP	0	600
Dk3	HP	0	600
Dk3	HP	1	160
Dk3	HP	0	600
Dk3	HP	0	600
Dk3	HP	0	600
Dk3	HP	0	600
Dk3	HP	0	600
Dk3	HP	1	39
Dk3	HP	0	600
Dk3	HP	1	3
Dk3	HP	1	52
Dk3	HP	1	12
Dk3	HP	0	600
Dk3	HP	0	600
Dk3	HP	1	18
Dk3	HP	1	4
Dk3	HP	1	15
Dk3	NP	1	4
Dk3	NP	0	600
Dk3	NP	1	299
Dk3	NP	1	82
Dk3	NP	1	4
Dk3	NP	1	6
Dk3	NP	1	10
Dk3	NP	1	8
Dk3	NP	1	63
Dk3	NP	1	10
Dk3	NP	1	40
Dk3	NP	1	18
Dk3	NP	1	26
Dk3	NP	0	600
Dk3	NP	1	70
Dk3	NP	1	7
Dk3	NP	1	61
Dk3	NP	1	229
Dk3	NP	0	600
Dk3	NP	1	3
Dk3	NP	1	472
Dk3	NP	0	600
Dk3	NP	1	21
Dk3	NP	1	257
Dk3	NP	1	35
Dk3	NP	1	7
Dk3	NP	1	30
Dk3	NP	0	600
Dk3	NP	1	10
Dk3	NP	1	15
Dk4	Ct+	1	8
Dk4	Ct+	1	27
Dk4	Ct+	1	13
Dk4	Ct+	1	28
Dk4	Ct+	1	46
Dk4	Ct+	0	600
Dk4	Ct+	1	2
Dk4	Ct+	1	181
Dk4	Ct+	1	31
Dk4	Ct+	1	4
Dk4	Ct+	1	8
Dk4	Ct+	1	2
Dk4	Ct+	1	6
Dk4	Ct+	1	16
Dk4	Ct+	1	56
Dk4	Ct+	1	78
Dk4	Ct+	1	1
Dk4	Ct+	1	3
Dk4	Ct+	1	2
Dk4	Ct+	1	2
Dk4	Ct+	1	7
Dk4	Ct+	1	65
Dk4	Ct+	1	51
Dk4	Ct+	1	50
Dk4	Ct+	1	30
Dk4	Ct+	1	176
Dk4	Ct+	1	42
Dk4	Ct+	0	600
Dk4	Ct+	1	11
Dk4	Ct+	1	58
Dk4	CP	1	15
Dk4	CP	1	12
Dk4	CP	1	56
Dk4	CP	1	102
Dk4	CP	1	5
Dk4	CP	1	19
Dk4	CP	1	39
Dk4	CP	1	599
Dk4	CP	1	50
Dk4	CP	1	30
Dk4	CP	1	19
Dk4	CP	1	21
Dk4	CP	1	155
Dk4	CP	1	271
Dk4	CP	1	32
Dk4	CP	1	132
Dk4	CP	1	95
Dk4	CP	0	600
Dk4	CP	1	8
Dk4	CP	1	74
Dk4	CP	1	3
Dk4	CP	1	16
Dk4	CP	1	23
Dk4	CP	1	16
Dk4	CP	1	29
Dk4	CP	1	6
Dk4	CP	1	32
Dk4	CP	1	26
Dk4	CP	1	4
Dk4	CP	0	600
Dk4	HP	0	600
Dk4	HP	0	600
Dk4	HP	0	600
Dk4	HP	0	600
Dk4	HP	0	600
Dk4	HP	0	600
Dk4	HP	0	600
Dk4	HP	0	600
Dk4	HP	0	600
Dk4	HP	1	328
Dk4	HP	0	600
Dk4	HP	0	600
Dk4	HP	1	32
Dk4	HP	1	60
Dk4	HP	1	6
Dk4	HP	1	145
Dk4	HP	0	600
Dk4	HP	1	65
Dk4	HP	0	600
Dk4	HP	1	14
Dk4	HP	0	600
Dk4	HP	0	600
Dk4	HP	0	600
Dk4	HP	0	600
Dk4	HP	0	600
Dk4	HP	0	600
Dk4	HP	0	600
Dk4	HP	0	600
Dk4	HP	0	600
Dk4	HP	0	600
Dk4	NP	1	104
Dk4	NP	1	48
Dk4	NP	1	42
Dk4	NP	1	152
Dk4	NP	0	600
Dk4	NP	0	600
Dk4	NP	1	47
Dk4	NP	1	45
Dk4	NP	1	60
Dk4	NP	1	188
Dk4	NP	1	50
Dk4	NP	0	600
Dk4	NP	1	144
Dk4	NP	1	88
Dk4	NP	0	600
Dk4	NP	1	28
Dk4	NP	1	56
Dk4	NP	0	600
Dk4	NP	1	192
Dk4	NP	0	600
Dk4	NP	1	33
Dk4	NP	1	85
Dk4	NP	0	600
Dk4	NP	0	600
Dk4	NP	1	158
Dk4	NP	0	600
Dk4	NP	1	56
Dk4	NP	1	202
Dk4	NP	1	159
Dk4	NP	0	600

## Sheet: D. venezolana
Isofemale line	Acoustic conditions	Mate acceptance	Mating latency time
	Ct+	1	19
	Ct+	1	12
	Ct+	1	78
	Ct+	0	600
	Ct+	1	37
	Ct+	1	189
	Ct+	1	18
	Ct+	1	43
	Ct+	1	45
	Ct+	1	116
	Ct+	1	12
	Ct+	1	6
	Ct+	1	37
	Ct+	0	600
	Ct+	1	5
	Ct+	1	69
	Ct+	1	77
	Ct+	1	7
	Ct+	1	18
	Ct+	1	10
	Ct+	1	11
	Ct+	1	11
	Ct+	1	39
	Ct+	1	83
	Ct+	1	34
	Ct+	1	312
	Ct+	1	23
	Ct+	1	129
	Ct+	1	98
	Ct+	1	550
	CP	1	72
	CP	1	35
	CP	1	72
	CP	1	92
	CP	0	600
	CP	1	81
	CP	1	411
	CP	1	29
	CP	0	600
	CP	1	264
	CP	1	9
	CP	1	14
	CP	1	87
	CP	0	600
	CP	1	43
	CP	1	24
	CP	1	215
	CP	1	36
	CP	1	80
	CP	1	32
	CP	1	102
	CP	1	447
	CP	1	14
	CP	1	46
	CP	1	10
	CP	1	93
	CP	1	72
	CP	1	86
	CP	1	35
	CP	1	2
	HP	1	37
	HP	1	107
	HP	0	600
	HP	1	10
	HP	0	600
	HP	1	59
	HP	1	11
	HP	1	294
	HP	1	63
	HP	0	600
	HP	1	22
	HP	1	43
	HP	1	13
	HP	1	20
	HP	1	158
	HP	1	59
	HP	1	24
	HP	1	142
	HP	0	600
	HP	1	100
	HP	1	54
	HP	1	307
	HP	1	9
	HP	1	163
	HP	1	39
	HP	1	26
	HP	1	54
	HP	0	600
	HP	1	86
	HP	1	9
	NP	1	5
	NP	1	199
	NP	1	90
	NP	0	600
	NP	1	130
	NP	1	69
	NP	1	97
	NP	1	70
	NP	1	61
	NP	0	600
	NP	1	8
	NP	0	600
	NP	1	13
	NP	1	45
	NP	1	4
	NP	1	42
	NP	1	14
	NP	0	600
	NP	1	50
	NP	1	10
	NP	1	78
	NP	1	121
	NP	1	63
	NP	1	82
	NP	1	49
	NP	1	71
	NP	1	82
	NP	1	320
	NP	1	31
	NP	1	7
