# Supplementary material for: The role of courtship song in female mate choice in South American Cactophilic Drosophila
Source: PLoS One. 2017 May 3;12(5):e0176119. doi: 10.1371/journal.pone.0176119 (PMC5414974; doi:10.1371/journal.pone.0176119)
Supplement: S2 Appendix — (XLSX) [file pone.0176119.s006.xlsx]

## Sheet: D. antonietae
Isofemale line	Acoustic conditions	Mate acceptance	Mating latency time
Da2	Ct+	1	12
Da2	Ct+	1	8
Da2	Ct+	1	24
Da2	Ct+	1	12
Da2	Ct+	1	10
Da2	Ct+	1	27
Da2	Ct+	1	19
Da2	Ct+	1	23
Da2	Ct+	1	7
Da2	Ct+	1	3
Da2	Ct+	1	8
Da2	Ct+	1	10
Da2	Ct+	1	3
Da2	Ct+	1	35
Da2	Ct+	1	5
Da2	Ct+	1	4
Da2	Ct+	1	11
Da2	Ct+	1	5
Da2	Ct+	1	6
Da2	Ct+	1	7
Da2	Ct+	1	18
Da2	Ct+	1	10
Da2	Ct+	1	8
Da2	Ct+	1	8
Da2	Ct+	1	6
Da2	Ct+	1	21
Da2	Ct+	1	8
Da2	Ct+	1	16
Da2	Ct+	1	4
Da2	Ct+	1*	9
Da2	Ct-	0	600
Da2	Ct-	0	600
Da2	Ct-	0	600
Da2	Ct-	0	600
Da2	Ct-	0	600
Da2	Ct-	0	600
Da2	Ct-	0	600
Da2	Ct-	0	600
Da2	Ct-	0	600
Da2	Ct-	1	248
Da2	Ct-	0	600
Da2	Ct-	0	600
Da2	Ct-	0	600
Da2	Ct-	0	600
Da2	Ct-	0	600
Da2	Ct-	0	600
Da2	Ct-	0	600
Da2	Ct-	0	600
Da2	Ct-	0	600
Da2	Ct-	0	600
Da2	Ct-	0	600
Da2	Ct-	0	600
Da2	Ct-	0	600
Da2	Ct-	0	600
Da2	Ct-	0	600
Da2	Ct-	0	600
Da2	Ct-	0	600
Da2	Ct-	0	600
Da2	Ct-	0	600
Da2	Ct-	0*	600
Da2	CP	1	12
Da2	CP	1	29
Da2	CP	1	31
Da2	CP	0	600
Da2	CP	1	75
Da2	CP	1	29
Da2	CP	1	21
Da2	CP	0	600
Da2	CP	1	141
Da2	CP	1	84
Da2	CP	1	16
Da2	CP	1	8
Da2	CP	1	5
Da2	CP	1	24
Da2	CP	1	8
Da2	CP	1	9
Da2	CP	1	7
Da2	CP	1	10
Da2	CP	1	31
Da2	CP	1	19
Da2	CP	1	4
Da2	CP	1	5
Da2	CP	1	41
Da2	CP	1	41
Da2	CP	1	17
Da2	CP	1	24
Da2	CP	1	8
Da2	CP	1	57
Da2	CP	1	9
Da2	CP	1	6
Da2	NP	0	600
Da2	NP	0	600
Da2	NP	0	600
Da2	NP	0	600
Da2	NP	0	600
Da2	NP	0	600
Da2	NP	0	600
Da2	NP	0	600
Da2	NP	0	600
Da2	NP	0	600
Da2	NP	0	600
Da2	NP	0	600
Da2	NP	1	273
Da2	NP	0	600
Da2	NP	0	600
Da2	NP	0	600
Da2	NP	0	600
Da2	NP	0	600
Da2	NP	0	600
Da2	NP	0	600
Da2	NP	0	600
Da2	NP	0	600
Da2	NP	0	600
Da2	NP	0	600
Da2	NP	0	600
Da2	NP	0	600
Da2	NP	0	600
Da2	NP	0	600
Da2	NP	0	600
Da2	NP	0*	600
* The status of these pairs were changed for statistical analysis to avoid Tukey contrasts failure. See Methods Section for details.

## Sheet: D. borborema
Isofemale line	Acoustic conditions	Mate acceptance	Mating latency time
Dbor1	Ct+	1	10
Dbor1	Ct+	1	9
Dbor1	Ct+	1	35
Dbor1	Ct+	1	152
Dbor1	Ct+	1	15
Dbor1	Ct+	0	600
Dbor1	Ct+	1	54
Dbor1	Ct+	1	41
Dbor1	Ct+	1	8
Dbor1	Ct+	1	121
Dbor1	Ct+	1	26
Dbor1	Ct+	1	11
Dbor1	Ct+	1	8
Dbor1	Ct+	1	140
Dbor1	Ct+	1	15
Dbor1	Ct+	1	235
Dbor1	Ct+	1	45
Dbor1	Ct+	1	15
Dbor1	Ct+	1	38
Dbor1	Ct+	1	96
Dbor1	Ct+	1	267
Dbor1	Ct+	0	600
Dbor1	Ct+	1	21
Dbor1	Ct+	1	117
Dbor1	Ct+	1	54
Dbor1	Ct+	1	60
Dbor1	Ct+	1	7
Dbor1	Ct+	1	9
Dbor1	Ct-	0	600
Dbor1	Ct-	0	600
Dbor1	Ct-	0	600
Dbor1	Ct-	0	600
Dbor1	Ct-	0	600
Dbor1	Ct-	0	600
Dbor1	Ct-	0	600
Dbor1	Ct-	0	600
Dbor1	Ct-	0	600
Dbor1	Ct-	0	600
Dbor1	Ct-	0	600
Dbor1	Ct-	0	600
Dbor1	Ct-	0	600
Dbor1	Ct-	0	600
Dbor1	Ct-	0	600
Dbor1	Ct-	0	600
Dbor1	Ct-	0	600
Dbor1	Ct-	0	600
Dbor1	Ct-	0	600
Dbor1	Ct-	0	600
Dbor1	Ct-	0	600
Dbor1	Ct-	0	600
Dbor1	Ct-	0	600
Dbor1	Ct-	0	600
Dbor1	Ct-	0	600
Dbor1	Ct-	0	600
Dbor1	Ct-	0	600
Dbor1	Ct-	0*	600
Dbor1	CP	1	40
Dbor1	CP	1	5
Dbor1	CP	0	600
Dbor1	CP	1	4
Dbor1	CP	1	9
Dbor1	CP	1	8
Dbor1	CP	1	17
Dbor1	CP	1	4
Dbor1	CP	0	600
Dbor1	CP	0	600
Dbor1	CP	1	57
Dbor1	CP	0	600
Dbor1	CP	0	600
Dbor1	CP	1	112
Dbor1	CP	1	44
Dbor1	CP	0	600
Dbor1	CP	0	600
Dbor1	CP	1	104
Dbor1	CP	1	34
Dbor1	CP	1	101
Dbor1	CP	1	34
Dbor1	CP	1	9
Dbor1	CP	1	17
Dbor1	CP	0	600
Dbor1	CP	1	6
Dbor1	CP	0	600
Dbor1	CP	0	600
Dbor1	CP	0	600
Dbor1	NP	0	600
Dbor1	NP	0	600
Dbor1	NP	0	600
Dbor1	NP	0	600
Dbor1	NP	0	600
Dbor1	NP	0	600
Dbor1	NP	0	600
Dbor1	NP	0	600
Dbor1	NP	0	600
Dbor1	NP	0	600
Dbor1	NP	0	600
Dbor1	NP	0	600
Dbor1	NP	0	600
Dbor1	NP	0	600
Dbor1	NP	0	600
Dbor1	NP	0	600
Dbor1	NP	0	600
Dbor1	NP	0	600
Dbor1	NP	0	600
Dbor1	NP	0	600
Dbor1	NP	0	600
Dbor1	NP	0	600
Dbor1	NP	0	600
Dbor1	NP	0	600
Dbor1	NP	0	600
Dbor1	NP	0	600
Dbor1	NP	0	600
Dbor1	NP	0*	600
* The status of these pairs were changed for statistical analysis to avoid Tukey contrasts failure. See Methods Section for details.

## Sheet: D. buzzatii
Isofemale line	Acoustic conditions	Mate acceptance	Mating latency time
Db4	Ct+	1	36
Db4	Ct+	1	35
Db4	Ct+	1	6
Db4	Ct+	1	7
Db4	Ct+	1	123
Db4	Ct+	1	28
Db4	Ct+	1	66
Db4	Ct+	1	44
Db4	Ct+	1	152
Db4	Ct+	1	141
Db4	Ct+	0	600
Db4	Ct+	0	600
Db4	Ct+	1	12
Db4	Ct+	1	8
Db4	Ct+	1	79
Db4	Ct+	1	91
Db4	Ct+	1	7
Db4	Ct+	1	6
Db4	Ct+	1	105
Db4	Ct+	1	63
Db4	Ct+	1	32
Db4	Ct+	1	17
Db4	Ct+	1	190
Db4	Ct+	1	42
Db4	Ct+	1	77
Db4	Ct+	0	600
Db4	Ct+	1	3
Db4	Ct+	1	3
Db4	Ct+	1	20
Db4	Ct+	1	175
Db4	Ct-	0	600
Db4	Ct-	0	600
Db4	Ct-	0	600
Db4	Ct-	0	600
Db4	Ct-	0	600
Db4	Ct-	0	600
Db4	Ct-	0	600
Db4	Ct-	0	600
Db4	Ct-	0	600
Db4	Ct-	0*	600
Db4	Ct-	0	600
Db4	Ct-	0	600
Db4	Ct-	0	600
Db4	Ct-	0	600
Db4	Ct-	0	600
Db4	Ct-	0	600
Db4	Ct-	0	600
Db4	Ct-	0	600
Db4	Ct-	0	600
Db4	Ct-	0	600
Db4	Ct-	0	600
Db4	Ct-	0	600
Db4	Ct-	0	600
Db4	Ct-	0	600
Db4	Ct-	0	600
Db4	Ct-	0	600
Db4	Ct-	0	600
Db4	Ct-	0	600
Db4	Ct-	0	600
Db4	Ct-	0*	600
Db4	CP	1	116
Db4	CP	1	18
Db4	CP	1	106
Db4	CP	1	10
Db4	CP	1	24
Db4	CP	1	15
Db4	CP	1	16
Db4	CP	1	13
Db4	CP	1	24
Db4	CP	1	20
Db4	CP	1	14
Db4	CP	1	73
Db4	CP	1	138
Db4	CP	1	12
Db4	CP	1	10
Db4	CP	1	51
Db4	CP	1	22
Db4	CP	1	24
Db4	CP	0	600
Db4	CP	1	11
Db4	CP	0	600
Db4	CP	1	19
Db4	CP	1	13
Db4	CP	1	179
Db4	CP	1	4
Db4	CP	1	18
Db4	CP	1	45
Db4	CP	1	12
Db4	CP	1	14
Db4	CP	1	18
Db4	NP	1	585
Db4	NP	0	600
Db4	NP	0	600
Db4	NP	0	600
Db4	NP	0	600
Db4	NP	0	600
Db4	NP	0	600
Db4	NP	0	600
Db4	NP	0	600
Db4	NP	0	600
Db4	NP	0	600
Db4	NP	0	600
Db4	NP	0	600
Db4	NP	0	600
Db4	NP	0	600
Db4	NP	0	600
Db4	NP	0	600
Db4	NP	0	600
Db4	NP	0	600
Db4	NP	0	600
Db4	NP	0	600
Db4	NP	0	600
Db4	NP	0	600
Db4	NP	0	600
Db4	NP	0	600
Db4	NP	0	600
Db4	NP	0	600
Db4	NP	0	600
Db4	NP	0	600
Db4	NP	0	600
* The status of these pairs were changed for statistical analysis to avoid Tukey contrasts failure. See Methods Section for details.

## Sheet: D. koepferae
Isofemale line	Acoustic conditions	Mate acceptance	Mating latency time
Dk2	Ct+	1	63
Dk2	Ct+	1	5
Dk2	Ct+	1	42
Dk2	Ct+	1	25
Dk2	Ct+	1	27
Dk2	Ct+	1	19
Dk2	Ct+	1	63
Dk2	Ct+	1	236
Dk2	Ct+	1	60
Dk2	Ct+	1	14
Dk2	Ct+	1	35
Dk2	Ct+	1	123
Dk2	Ct+	1	3
Dk2	Ct+	1	24
Dk2	Ct+	1	5
Dk2	Ct+	1	6
Dk2	Ct+	1	4
Dk2	Ct+	1	8
Dk2	Ct+	1	27
Dk2	Ct+	1	27
Dk2	Ct+	1	12
Dk2	Ct+	1	104
Dk2	Ct+	1	28
Dk2	Ct+	1	2
Dk2	Ct+	1	27
Dk2	Ct+	1	4
Dk2	Ct+	1	2
Dk2	Ct+	1	142
Dk2	Ct+	1	76
Dk2	Ct+	1*	65
Dk2	Ct-	0	600
Dk2	Ct-	0	600
Dk2	Ct-	0	600
Dk2	Ct-	0	600
Dk2	Ct-	0	600
Dk2	Ct-	0	600
Dk2	Ct-	0	600
Dk2	Ct-	0	600
Dk2	Ct-	0	600
Dk2	Ct-	0	600
Dk2	Ct-	0	600
Dk2	Ct-	0	600
Dk2	Ct-	0	600
Dk2	Ct-	0	600
Dk2	Ct-	0	600
Dk2	Ct-	0	600
Dk2	Ct-	0	600
Dk2	Ct-	0	600
Dk2	Ct-	0	600
Dk2	Ct-	0	600
Dk2	Ct-	0	600
Dk2	Ct-	0	600
Dk2	Ct-	0	600
Dk2	Ct-	0	600
Dk2	Ct-	0	600
Dk2	Ct-	0	600
Dk2	Ct-	0	600
Dk2	Ct-	0	600
Dk2	Ct-	0	600
Dk2	Ct-	0*	600
Dk2	CP	0	600
Dk2	CP	0	600
Dk2	CP	0	600
Dk2	CP	0	600
Dk2	CP	1	116
Dk2	CP	0	600
Dk2	CP	0	600
Dk2	CP	0	600
Dk2	CP	0	600
Dk2	CP	0	600
Dk2	CP	0	600
Dk2	CP	0	600
Dk2	CP	0	600
Dk2	CP	0	600
Dk2	CP	0	600
Dk2	CP	0	600
Dk2	CP	0	600
Dk2	CP	0	600
Dk2	CP	0	600
Dk2	CP	0	600
Dk2	CP	0	600
Dk2	CP	0	600
Dk2	CP	0	600
Dk2	CP	0	600
Dk2	CP	0	600
Dk2	CP	0	600
Dk2	CP	0	600
Dk2	CP	0	600
Dk2	CP	0	600
Dk2	CP	0*	600
Dk2	NP	0	600
Dk2	NP	0	600
Dk2	NP	0	600
Dk2	NP	0	600
Dk2	NP	0	600
Dk2	NP	0	600
Dk2	NP	0	600
Dk2	NP	0	600
Dk2	NP	0	600
Dk2	NP	0	600
Dk2	NP	0	600
Dk2	NP	0	600
Dk2	NP	0	600
Dk2	NP	1	75
Dk2	NP	0	600
Dk2	NP	0	600
Dk2	NP	0	600
Dk2	NP	0	600
Dk2	NP	0	600
Dk2	NP	0	600
Dk2	NP	0	600
Dk2	NP	0	600
Dk2	NP	0	600
Dk2	NP	0	600
Dk2	NP	0	600
Dk2	NP	0	600
Dk2	NP	0	600
Dk2	NP	0	600
Dk2	NP	0	600
Dk2	NP	0*	600
* The status of these pairs were changed for statistical analysis to avoid Tukey contrasts failure. See Methods Section for details.
